# Supplementary material for: Defective Atg16l1 in intestinal epithelial cells links to altered fecal microbiota and metabolic shifts during pregnancy in mice
Source: Gut Microbes. 2024 Dec 2;16(1):2429267. doi: 10.1080/19490976.2024.2429267 (PMC11622647; doi:10.1080/19490976.2024.2429267)
Supplement: Supplemental Material [file KGMI_A_2429267_SM2272.zip]

Archive with 7 entries (7 files):
- SuppFig5.tiff
- SuppFig1.tiff
- SuppTables.xlsx
- SuppFigure6.tiff
- SuppFig4.tiff
- SuppFig2.tiff
- SuppFig3.tiff
